# Supplementary material for: Clustering of Physical Activity, Diet and Sedentary Behavior among Youth from Low-, Middle-, and High-Income Countries: A Scoping Review
Source: Int J Environ Res Public Health. 2021 Oct 17;18(20):10924. doi: 10.3390/ijerph182010924 (PMC8535526; doi:10.3390/ijerph182010924)
Supplement: Supplementary file 1 [file ijerph-18-10924-s001.zip]

Archive with 1 entries (1 files):
- ijerph-1379554-SI.pdf
